# Supplementary material for: ﻿Two new Inosperma (Inocybaceae) species with unexpected muscarine contents from tropical China
Source: MycoKeys. 2021 Dec 15;85:87–108. doi: 10.3897/mycokeys.85.71957 (PMC8695569; doi:10.3897/mycokeys.85.71957)
Supplement: XML Treatment for Inosperma hainanense [file mycokeys.85.71957-treatment2.xml]

<!DOCTYPE tp:taxon-treatment
  PUBLIC "-//TaxonX//DTD Taxonomic Treatment Publishing DTD v0 20100105//EN" "tax-treatment-NSO.dtd">
<tp:taxon-treatment xmlns:tp="http://www.plazi.org/taxpub"><tp:treatment-meta><kwd-group><label>Taxon classification</label><kwd>
              <named-content content-type="kingdom">Fungi</named-content>
            </kwd><kwd>
              <named-content content-type="order">Agaricales</named-content>
            </kwd><kwd>
              <named-content content-type="family">Inocybaceae</named-content>
            </kwd></kwd-group><mixed-citation publication-type="journal"><person-group><name><surname>Deng</surname><given-names>Lun-Sha</given-names></name><name><surname>Kang</surname><given-names>Rui</given-names></name><name><surname>Zeng</surname><given-names>Nian-Kai</given-names></name><name><surname>Yu</surname><given-names>Wen-Jie</given-names></name><name><surname>Chang</surname><given-names>Cheng</given-names></name><name><surname>Xu</surname><given-names>Fei</given-names></name><name><surname>Deng</surname><given-names>Wang-Qiu</given-names></name><name><surname>Qi</surname><given-names>Liang-Liang</given-names></name><name><surname>Zhou</surname><given-names>Yu-Ling</given-names></name><name><surname>Fan</surname><given-names>Yu-Guang</given-names></name></person-group><article-title>﻿Two new <italic><tp:taxon-name><tp:taxon-name-part taxon-name-part-type="genus" reg="Inosperma">Inosperma</tp:taxon-name-part></tp:taxon-name></italic> (<tp:taxon-name><tp:taxon-name-part taxon-name-part-type="family">Inocybaceae</tp:taxon-name-part></tp:taxon-name>) species with unexpected muscarine contents from tropical China</article-title><source>MycoKeys</source><day>15</day><month>12</month><year>2021</year><volume>85</volume><fpage>87</fpage><lpage>108</lpage><pub-id pub-id-type="doi">10.3897/mycokeys.85.71957</pub-id></mixed-citation></tp:treatment-meta><tp:nomenclature><label>﻿</label><tp:taxon-name>
            <object-id xmlns:xlink="http://www.w3.org/1999/xlink" content-type="arpha" xlink:type="simple">BAF0240A-9583-5E18-B038-28AD3D315F33</object-id>
            <tp:taxon-name-part taxon-name-part-type="genus" reg="Inosperma">Inosperma</tp:taxon-name-part>
            <tp:taxon-name-part taxon-name-part-type="species" reg="hainanense">hainanense</tp:taxon-name-part>
            <object-id xmlns:xlink="http://www.w3.org/1999/xlink" content-type="mycobank" xlink:type="simple">MB840528</object-id>
          </tp:taxon-name><tp:taxon-authority>Y.G. Fan, L.S. Deng, W.J. Yu &amp; N.K. Zeng</tp:taxon-authority><tp:taxon-status xmlns:xlink="http://www.w3.org/1999/xlink" xlink:type="simple">sp. nov.</tp:taxon-status><xref ref-type="fig" rid="F4">Figures 4</xref><xref ref-type="fig" rid="F5">, 5</xref></tp:nomenclature><tp:treatment-sec sec-type="etymology" id="SECID0EUGBI"><title>Etymology.</title><p>“<italic>hainanense</italic>” refers to the its type locality.</p><p><bold>Holotype.</bold> China, Hainan Province, Changjiang Li Autonomous County, Bawangling substation of Hainan Tropical Rainforest National Park, under <italic><tp:taxon-name><tp:taxon-name-part taxon-name-part-type="genus" reg="Castanopsis">Castanopsis</tp:taxon-name-part></tp:taxon-name></italic> dominated forest, at <named-content xmlns:xlink="http://www.w3.org/1999/xlink" content-type="dwc:verbatimCoordinates" xlink:type="simple"><named-content content-type="geo-json" specific-use="{&#34;type&#34;:&#34;Point&#34;,&#34;coordinates&#34;:[109.118414,19.120119]}" id="NCID0EKHBI" xlink:type="simple">19°7'12.43"N, 109°7'6.29"E</named-content></named-content>, alt. 630 m, 2 September, 2020, N.K. Zeng, Zeng4937 (FHMU3166), GenBank accession number: ITS (<ext-link xmlns:xlink="http://www.w3.org/1999/xlink" ext-link-type="gen" xlink:href="MZ374070" xlink:type="simple">MZ374070</ext-link>); LSU (<ext-link xmlns:xlink="http://www.w3.org/1999/xlink" ext-link-type="gen" xlink:href="MZ374761" xlink:type="simple">MZ374761</ext-link>) and <italic>rpb2</italic> (<ext-link xmlns:xlink="http://www.w3.org/1999/xlink" ext-link-type="gen" xlink:href="MZ388104" xlink:type="simple">MZ388104</ext-link>).</p></tp:treatment-sec><tp:treatment-sec sec-type="diagnosis" id="SECID0ERHBI"><title>Diagnosis.</title><p>Distinguishes from <italic><tp:taxon-name><tp:taxon-name-part taxon-name-part-type="genus" reg="Inosperma">I.</tp:taxon-name-part><tp:taxon-name-part taxon-name-part-type="species" reg="muscarium">muscarium</tp:taxon-name-part></tp:taxon-name></italic> by its slender basidiomata, ellipsoid to ovoid basidiospores, and mostly vesiculose cheilocystidia.</p><fig id="F4" position="float" orientation="portrait"><object-id xmlns:xlink="http://www.w3.org/1999/xlink" content-type="doi" xlink:type="simple">10.3897/mycokeys.85.71957.figure4</object-id><object-id xmlns:xlink="http://www.w3.org/1999/xlink" content-type="arpha" xlink:type="simple">92045A86-FF0F-58A4-9A77-87AB86AEC5BE</object-id><label>Figure 4.</label><caption><p>Basidiomata of <italic><tp:taxon-name><tp:taxon-name-part taxon-name-part-type="genus" reg="Inosperma">Inosperma</tp:taxon-name-part><tp:taxon-name-part taxon-name-part-type="species" reg="hainanense">hainanense</tp:taxon-name-part></tp:taxon-name></italic><bold>a–e</bold> basidiomata <bold>f–g</bold> rimose to rimulose pileus <bold>h</bold> lamellae <bold>i</bold> lamellae edge <bold>j–k</bold> stipe surface. <bold>c</bold> FHMU3166 (holotype) <bold>a–b, d–g, i–k</bold> FHMU6511 <bold>h</bold> FHMU3168. Scale bars: 10 mm (<bold>a–k</bold>). <bold>a–b, d–k</bold>: photos by L.-S. Deng; <bold>c</bold>: photos by N.-K. Zeng</p></caption><graphic xmlns:xlink="http://www.w3.org/1999/xlink" xlink:href="mycokeys-85-087-g004.jpg" position="float" orientation="portrait" xlink:type="simple" id="oo_623537.jpg"><uri content-type="original_file" xlink:type="simple">https://binary.pensoft.net/fig/623537</uri></graphic></fig><fig id="F5" position="float" orientation="portrait"><object-id xmlns:xlink="http://www.w3.org/1999/xlink" content-type="doi" xlink:type="simple">10.3897/mycokeys.85.71957.figure5</object-id><object-id xmlns:xlink="http://www.w3.org/1999/xlink" content-type="arpha" xlink:type="simple">88E4A0E1-3E17-5CFA-80C4-CD1D7E5A85FC</object-id><label>Figure 5.</label><caption><p>Microscopic features of <italic><tp:taxon-name><tp:taxon-name-part taxon-name-part-type="genus" reg="Inosperma">Inosperma</tp:taxon-name-part><tp:taxon-name-part taxon-name-part-type="species" reg="hainanense">hainanense</tp:taxon-name-part></tp:taxon-name></italic> (FHMU3166, holotype) <bold>a–b</bold> basidiospores <bold>c–d</bold> basidia <bold>e–k</bold> cheilocystidia in clusters <bold>l</bold> pileipellis and pileal trama <bold>n</bold> hymenophoral trama <bold>m, o</bold> oleiferous hyphae <bold>p</bold> stipitipellis and stipe trama. Scale bars: 10 μm (<bold>a–k</bold>). Photos by L.-S. Deng</p></caption><graphic xmlns:xlink="http://www.w3.org/1999/xlink" xlink:href="mycokeys-85-087-g005.jpg" position="float" orientation="portrait" xlink:type="simple" id="oo_623538.jpg"><uri content-type="original_file" xlink:type="simple">https://binary.pensoft.net/fig/623538</uri></graphic></fig></tp:treatment-sec><tp:treatment-sec sec-type="Basidiomata" id="SECID0EYKBI"><title>Basidiomata.</title><p>small to medium-sized. Pileus 25–53 mm diam., conical to convex at young age, becoming applanate to uplifted with age, with a broad to subacute umbo, margin initially decurved, straight to somewhat wavy when mature; surface dry, smooth when young, fibrillose-rimulose elsewhere, strongly rimose towards the margin with age; chocolate brown (5D8) to somewhat dark brown (5F7) around the disc, straw yellow (4A6) to yellowish brown (4B5) elsewhere, background pallid to cream white (4B1), becoming brown (5B4) to dark brown (5C6) with age; Lamellae rather crowded, adnexed, initially ivory white (5A1) to grayish white (5B2), becoming dirty yellowish (5B5) to brownish (5C7) when matured, completely brown (5D6) after drying, 2–3 mm in width, edge fimbriate, slightly serrate. Stipe 40–72 × 3–5 mm, central, nearly terete, equal with a slightly swollen apex, base somewhat swollen; nearly smooth and longitudinally striate all over the stipe; initially ivory (5A1) to yellowish white (5A2) at the upper half, yellowish to brownish (4B5) downwards, becoming uniformly yellowish brown (4B7) to brown (4C7) with age. Context solid, fleshy in pileus, white to grayish white (4B1), pale brown under the umbo (4B2), 1–2 mm thick at mid-radius, 4–5 mm thick under the umbo, fibrillose in stipe, pallid to yellowish (4A2) or brownish (4B2), striate, shiny. Odor indistinct or slightly acid.</p></tp:treatment-sec><tp:treatment-sec sec-type="Basidiospores" id="SECID0E4KBI"><title>Basidiospores.</title><p>[180/9/9] 8–9(10.5) × 5–7 μm, Q = (1.18)1.28–1.64 (1.78), Q<sub>m</sub> = 1.43, mostly ellipsoid to ovoid, occasionally subphaseoliform, smooth, slightly thick-walled, brown to yellowish brown, apiculus small, indistinct, with a spherical to ellipsoid yellowish brown oil-droplet. Basidia 21–28 × 6–9 μm, clavate, often obtuse at apex, slightly tapered towards the base, thin-walled, 4-spored, sometimes 2-spored, sterigmata 4–6 μm in length, with spherical yellowish brown to golden yellow brown oily inclusions. Pleurocystidia absent. Lamella edge sterile. Cheilocystidia 34–55 × 15–25 μm, abundant and crowded, mostly obovoid to balloon-shaped, occasionally broadly clavate, rarely enlongate-clavate, thin- to slightly thick-walled (up to 1 μm thick); often rounded or slightly obtuse at apex, colorless to pale yellow, sometimes with golden yellow pigments. Hymenophoral trama 75–138 μm thick, sub-regular, hyaline to slightly yellow, composed of cylindric to inflated hyphae 20–33 μm wide, slightly constricted at septa. Pileipellis a cutis, hyphae 2.5–10 μm wide, thin-walled, pale yellow to yellowish brown, cylindrical, sometimes slightly encrusted. Pileal trama regular to subregular, hyphae 12–30 μm wide, thin-walled, colorless. Stipitipellis a cutis, regularly arranged, walls yellowish to bright yellow. Oleiferous hyphae 2.5–10 μm wide, commonly scattered in pileus and stipe tramal tissues, straw yellow or bright golden yellow, smooth, often bent or diverticulate. Clamp connections observed in all tissues.</p></tp:treatment-sec><tp:treatment-sec sec-type="habitat" id="SECID0EFLBI"><title>Habitat.</title><p>Scattered or gregarious in small clusters under <italic><tp:taxon-name><tp:taxon-name-part taxon-name-part-type="genus" reg="Castanopsis">Castanopsis</tp:taxon-name-part></tp:taxon-name></italic> dominated forest, June to September in tropical China.</p></tp:treatment-sec><tp:treatment-sec sec-type="distribution" id="SECID0ESLBI"><title>Known distribution.</title><p>China (Hainan, Guangdong).</p></tp:treatment-sec><tp:treatment-sec sec-type="material" id="SECID0EXLBI"><title>Additional materials examined.</title><p>China. Hainan Province, Wuzhishan City, Maoyang Town, Maoyang Village, 11 August 2021, Y.G. Fan &amp; L.S. Deng, FYG6440 (FHMU6513); Ganshiling Provincial Nature Reserve, L.S. Deng &amp; Y.G. Fan, DLS0043 (FHMU6512); Changjiang Li Autonomous County, Bawangling substation of Hainan Tropical Rainforest National Park, under <italic><tp:taxon-name><tp:taxon-name-part taxon-name-part-type="genus" reg="Castanopsis">Castanopsis</tp:taxon-name-part></tp:taxon-name></italic> dominated forest, 2 September 2020, N.K. Zeng, Zeng4936 (FHMU3165); Zeng4935 (FHMU3167); Guangdong Province, Guangzhou City, Tianluhu Forest Park, 2 June 2019, Y.G. Fan &amp; W.J. Yu, FYG4386 (FHMU3168); Shaoguan City, Danxiashan Nature Reserve, 4 June 2019, Y.G. Fan &amp; W.J. Yu, FYG4388 (FHMU3175); 4390 (FHMU3169); FYG4394 (FHMU3170).</p><sec sec-type="﻿Muscarine detection" id="SECID0EEMBI"><title>﻿Muscarine detection</title><p>Representative chromatograms of muscarine were shown in Fig. <xref ref-type="fig" rid="F8">8</xref>. The muscarine toxin content was confirmed by linear equation according to the analysis of <abbrev xmlns:xlink="http://www.w3.org/1999/xlink" xlink:title="ultrahigh performance liquid chromatography tandem mass spectrometry" id="ABBRID0EOMBI" xlink:type="simple">UPLC-MS</abbrev>/<abbrev xmlns:xlink="http://www.w3.org/1999/xlink" xlink:title="mass spectrometry" id="ABBRID0ESMBI" xlink:type="simple">MS</abbrev>, it was found that both of the two new species contained muscarine toxin, and the content of <italic><tp:taxon-name><tp:taxon-name-part taxon-name-part-type="genus" reg="Inosperma">Inosperma</tp:taxon-name-part><tp:taxon-name-part taxon-name-part-type="species" reg="muscarium">muscarium</tp:taxon-name-part></tp:taxon-name></italic> was 16.03 ± 1.23 g/kg while <italic><tp:taxon-name><tp:taxon-name-part taxon-name-part-type="genus" reg="Inosperma">I.</tp:taxon-name-part><tp:taxon-name-part taxon-name-part-type="species" reg="hainanense">hainanense</tp:taxon-name-part></tp:taxon-name></italic> was 11.87 ± 3.02 g/kg. Muscarine was identified by comparing retention time (1.22 min) and relative deviation (0.82%) in the allowable relative range of 25 % base on the qualitative analysis. The calibration curve for muscarine generated during the validation was <italic>y</italic> = 2083.17 <italic>x</italic>–209.297 (<italic>r</italic> = 0.9988) for muscarine concentration in the range of 2–200 ng/mL (<italic>y</italic> represents the peak area, and <italic>x</italic> is muscarine concentration, <italic>r</italic> is correlation coefficient). Recovery of muscarine ranged from 93.45% to 97.25%, and the average recovery was 95.56%.</p></sec></tp:treatment-sec><tp:treatment-sec><!--Section generated to contain objects referenced in tp:taxon-treatment.--><fig id="F8" position="float" orientation="portrait"><object-id xmlns:xlink="http://www.w3.org/1999/xlink" content-type="doi" xlink:type="simple">10.3897/mycokeys.85.71957.figure8</object-id><object-id xmlns:xlink="http://www.w3.org/1999/xlink" content-type="arpha" xlink:type="simple">4AE862EB-EFFE-5267-99D9-DCDF73EF513C</object-id><label>Figure 8.</label><caption><p>Representative chromatograms of muscarine.</p></caption><graphic xmlns:xlink="http://www.w3.org/1999/xlink" xlink:href="mycokeys-85-087-g008.jpg" position="float" orientation="portrait" xlink:type="simple" id="oo_623541.jpg"><uri content-type="original_file" xlink:type="simple">https://binary.pensoft.net/fig/623541</uri></graphic></fig></tp:treatment-sec></tp:taxon-treatment>
